# Supplementary material for: Analysis of the laccase gene family and miR397-/miR408-mediated posttranscriptional regulation in Salvia miltiorrhiza
Source: PeerJ. 2019 Aug 29;7:e7605. doi: 10.7717/peerj.7605 (PMC6717658; doi:10.7717/peerj.7605)
Supplement: Supplemental Information 15 [file peerj-07-7605-s015.xls]

## Sheet: Sheet1
Data S1: Open reading frame (ORF) sequences of LACs in S. miltiorrhiza
SmLAC No.	CDS seq
SmLAC1	ATGGAGCGCTCTTTGATGTTTTCAGCATGGGTTTTGGCTCTTTTGGTTTGTTTGTCGTCATTTGCTTCCGCTGCTATCGTGGAGCACACATTTCACGTGAAAAATCTTACAGTGAACAAATTATGCAGAAATCAAGTTATAACGGCAGTAAATGGTAGTCTCCCAGGGCCCACTCTTCGAGTGCACGAGGGTGATACCTTAGTCGTTCATGTGTTTAACAAGTCGCCGTATAACCTAACTATTCATTGGCACGGGATTTTCCAAATCCTTAGCGGGTGGGCTGACGGGCCGGAGTTCGCTACCCAATGCCCGATCCGACCCGGTCAGAGCTACACCTACAGATTTAACATAACAGGTCAAGAGGGAACTCTTTGGTGGCATGCACACGTCGGATGGCTC…
SmLAC2	ATGGGATTCACAAAGTTTACGAGATTTGCAGAAATGCTGGTTGCCATATTTTCTCTAGCATTTCTTGTTCGACTCAGTTATGGCAGAACTCATCACCACACATTTGTGGTAAAGTCATGTTCATACACCAGACTGTGCAGCACAAAGCAAATTTTGACAGTGAACGGTAAATTCCCCGGACCAACTCTTAGAGCGAATAGAGGAGACAAATTGATCGTCAAGTTTCGCAACGACGCCGAATATAATTTAACCCTTCACTGGCACGGAGTGAGACAGGCTCGGAATCCATGGTCGGACGGGGCGGAGTACGTGAACCAGTGTCCGATTAGGGCGGGGAAGAGCTTCACTTACCACATTCAATTGACAACTGAAGAAGGAACCATTTGGTGGCACGCACAT…
SmLAC3	ATGGAAGGAGTCAGAAACAGCACCACCTCTCTTTTCTCATGTTTCATCATATTGGCTTTCTTGCTTCTCTCTACCGGCACACTGCCGACAACAAATGCCAAAGTCCACTACCATGATTTTGTCGTGCAAGCAACCCCAGTGAAGAGGCTGTGCAAGACCCAGAGCGCTATCACTGTTAATGGGATGTTCCCGGGGCCTACGCTGGAAGTGAACAACGGCGATACTCTAGTGGTTAACGTTGTCAACAGAGCTCAGTACAACGTTACCATTCACTGGCACGGTGTCAGGCAGATTAGGACTGGATGGGCTGATGGACCAGAATTTGTGACTCAATGCCCTATTAGACCAGGAGGGAGTTACACTTACCGATTCACCATCCAAGGACAAGAAGGTACTCTT…
SmLAC4	ATGGATTCTTGGATGATTAGGGCTTTCATCCTCGCTGCTTGCTTGCTTCCTATGATGGTCGAATCTAGAGTTCGCCATTACAAGTTCAACGTGGTAATGAAAAATACTAGTCGCTTGTGTTCGACGAAACCAATTGTTACTATAAATGGAAACTTTCCAGGACCAACCATTTATGCGCGAGAAGACGACACAGTGCTAGTTAAGGTGGTCAACCATGTCAACTACAATGTCTCCATCCATTGGCACGGAATCAGGCAGCTTCGGACAGGGTGGGCCGATGGGCCTGCATATATCACCCAGTGTCCGATTCAGACTAGCCAAAGCTTTGTCTACAACTTCACCATCACGGGCCAGAGAGGCACGCTGCTTTGGCACGCTCACATCCTGTGGCTCAGGGCC…
SmLAC5	ATGGGTCCAGTCCATGCTTTAGTTCATAAGTTTGAGGTGAGAAGATCTTCACACACCAGGCTATGCAGCACCAAAAGCATGTTAACAGTAAACGGGCAGTTCCCAGGGCCAACTATATATGCTAGAAGGGGAGAATTGGTGGTAATCGATGTTATCAATCGCGCCGATGCAAATATAAGTATCCATTGGCATGGAGTAAAAATGCCGAGATATCCATGGACAGACGGCGTCACCCAAGTGACGCAGTGTCCTATTAGTCCCGGCAAGAGGTTTAGACAACGGATGTTGCTCTCCAACGAAGAAGGCACTTTATTTTGGCACGCCCACATCGATTGGACTCGAGCTACTGTGTATGGCGCCATCATCATTCTACCGCCCAAGGCACACACTTATCCTTTC…
SmLAC6	ATGGGTGGCCCTCAATTAGTTGCATGTATAGCACTGTTTTGTGCATTGATGGCGTTGTGCCTGCTTCCTCACCATGCAAATGCCATCACCAGGCGCTACGACTTCAATATCAAAATGCAAAATGTAACACGATTATGCCACACGAAGAGCATGGTGACTGTGAACGGGAAATTCCCAGGGCCTCGTGTAGTAGCAAGGGAGGGAGATCGCCTACTCATAAAAGTCACCAATCATGTCCCCAACAATATCACCATCCACTGGCATGGAATTAGGCAACTCCGGAGTGGATGGGCAGATGGGCCGGCGTATATCACACAGTGCCCCATACAAACTGCCCAAACCTATGTCTACAATTTCACACTTGTTGGCCAAAGAGGAACCCTTTTTTGGCATGCACAT…
SmLAC7	ATGAGAGGGAACGAAGCCGAGCAAGTTGGCTACGCAAATAGCAACAAGGCCCACGGTCCCGGTAGCGGCCGCGGGCCATTGCTCCAATATCGCCCAGAACGCACCCGCGCGCCACCGCGCGCCACCTCCTCCGGTGAAACTTCCGCCAGCCACCGCCAACCACCGCCAGCAGCACCGCCCAACAGCAGCACCGCCATCGCCGCCATCGCCGCCATCGCCCAGCAGCAGCAGCAGACTGCTAGCAGCAGCACCGCCATCGCAGCAGCAGCACCGCCATCGCCAGGAGAATGGTGGAATGAAGATGTAGAATTAGTAGAAAATGAAATGATGTTGTATGGTGGCGGACCTAAATCCTCCGATGCTTACACCATCAATGGCTTACCAGGTCCCTCATACCCT…
SmLAC8	ATGGGATCCACAAAGACGACGAGAATCTTGCATTTTCTAGCATTTTTTCTCTTAGCTGGAGTGATTTCTATCCGTGCCAAGACTCATCATCAAACCTTTGTAGTGAGTGATGCTCCATATAGTAGGCTGTGTAGCAACAAGAGCATATTGACTGTAAATGGAAAGTTTCCTGGACCGACTGTACGTGTAACTGAGGGTGATACCATTGCAATTGTTGTTGTGAATAGAGCAAGAGAAAATATAACCATTCATTGGCATGGAGTGAAGCAGCCGAGATATCCGTGGTCGGACGGGCCGGAATATATAACGCAGTGCCCGATTCAGCCCGGATCTAATTTTAGTCAGAAGATTGTGCTGTCGGATGAGATCGGGACTATGTGGTGGCATGCGCATAGCGAC…
SmLAC9	ATGGGATCCACAAAGACGACGAGAATCTTGCATTTTCTAGCATTTTTTCTCTTAGCTGGAGTGATTTCTATCCGTGCCAAGACTCATCATCAAACCTTTGTAGTGAGTGATGCTCCATATAGTAGGCTGTGTAGCAACAAGAGCATATTGACTGTAAATGGAAAGTTTCCTGGACCGACTGTACGTGTAACTGAGGGTGATACCATTGCAATTGTTGTTGTGAATAGAGCAAGAGAAAATATAACCATTCATTGGCATGGAGTGAAGCAGCCGAGATATCCGTGGTCGGACGGGCCGGAATATATAACGCAGTGCCCGATTCAGCCCGGATCTAATTTTAGTCAGAAGATTGTGCTGTCGGATGAGATCGGGACTATGTGGTGGCATGCGCATAGCGAC…
SmLAC10	ATGCGTCGTTCCTTGGTATTTCTAGCATGGGCCTTGGCTCTTTTAGCTTGCTCTTCGTCATTTGCCTCAGCTCGGATCGTGCGACATACGTTTAATGTGGGAAATCTGACTGTGAATCGGTTATGTCGTGATCAAGTAATCACTGCGGTGAATGGCGGTCTTCCCGGACCAGCCATTGTAGCTCGAGATGGTGATACGCTTGTTGTTCGTGTTAACAACATATCACCATATAATGTGACTATTCATTGGCATGGGGTGTTCCAGTTAATGAGCGCATGGGCCGATGGGCCTGAATATATCACCCAGTGTCCGATTCGACCCGGTCAAAGCTACACTTATAGATTCAACGTGAGCCGCCAAGAAGGAACTTTGTTGTGGCACGCACACTTCAAAGCGCTC…
SmLAC11	ATGGCTGCCTGGCTACGATTCTTGTTGCTGCTGATCACTATTTCACTGCCTACAATGGTGGAATCGGAGGTTCGTCGATATAAATTCAATGTGGTGATGAAAAACTCAACAAAATTATGCTCAAGCAAGCAAGTAGTGACTGTTAATGGACGTTTTCCCGGTCCAAACATCTACGCCAGAGAAGGCGACACTCTATTAATCAAAGTCGTCAATCACGTTGGGTGGGCGGATGGACCGGCTTACATAACCCAATGTCCGGTCCAACCGGGTGAAAGCTATGTGTATAATTTCACAGTAAGTGAGCAGCGAGGCACGCTTCTTTGGCACGCGCACATACTATGGCTTAGAGCTACCATTCATGGCGCCATTATTGTCCTTCCCAACCATGCCCAGCCTTAT…
SmLAC12	ATGAAGAGAGGAGGCAGCATTTTCAGATGGGCTATTCGTCTGCTTTTCATCTGCCTCGTCTGCATTTCCACTCCGGCCGAAGCTGCACTCAAGAAATATCACTTCAATGTTCAAGTGAAGAATGTGAGTAGGTTGTGCCACGCGAAGCCGATAGTTACCGTAAACGGCATGTATCCGGGGCCGACGATCTACGTTAGAGAAGGCGATAGGGTTCAGATCAACGTCACCAACCACGCGCAGTACAACATGTCCATCCACTGGCACGGGCTCAAGCAATACCGGAACGGGTGGGCCGACGGGCCGGCTTATGTAACACAGTGTCCGGTTCAGACCGGACAGAGTTACACTTATGATTTTAATGTAACCGGACAGAGAGGCACATTGTGGTGGCACGCTCAC…
SmLAC13	ATGGAGTGCTCATATTGCCAAATCATGCTAGTAATTGCAGCTGTAATACTTGCACTGCAAGGCCACGCTTCAGCTACTACAAAGCATTTCAAGTTTAGTGTGGAGTGGAAGACCGTAACAAGACTTTGCCATACAAAGCCGGTCCTAACCGTGAACGGCAAATATCCAGGGCCGACTATTGCTGTAAACGAAGGCGATAACGTTCTAGTCACCGTCACTAACAGAGTTGCCAGAAACACTACCATACACTGGCATGGAGTGAGGCAGCTGAGAACGGGATGGGCAGACGGGCCAGCATACGTAACACAATGCCCCATAGGGCAAGGCAAAACATACACATACAACTTCACCGTTGTTGATCAGAGGGGAACCCTGTGGTGGCACGCCCATTTCTCATGG…
SmLAC14	ATGTTTTCTTACAGGAAGCTTAAGGTTTTCATCCTGTGCTACCTTGGTATTATTGTGCTCGCTCCAGTGCATGCTTTAGTTCATAAATTTGAAGTGAGAAGATCTTCACACACAAGGCTATGCAGCACCAAAAGCATGCTAACAGTAAACGGGCAGTTCCCAGGGCCAACTATATATGCTAGAAGGGGAGAATTGGTGGTAATCGATGTTATTAATCGCGCCGATGCGAATATAAGTATCCATTGGCATGGAGTCAAAATGCCGAGATATCCATGGACAGACGGCGTCACCCATGTGACGCAGTGTCCTATTAGTCCCGGCAAGAGGTTTAGACAACGGATGTTGCTCTCCAACGAAGAAGGCACTTTATTTTGGCACGCCCACATCGATTGGTCTCGA…
SmLAC15	ATGGGTTTGCAAATTTCTATAGCATTATTTGCAGCATTCTTGGCAATGCTCCACCTTCCTCTCCCTGCTGAAGCCAATACGAGGCACTACAACTTCCAGATCATGATGCAAAACGTGACGCGATTATGCCACACGAGGAGCATAGTCACGGTGAACGGGAAATTCCCCGGGCCTCGGGTGGTGGCTAGGGAGGGCGACCGCCTCGTTATCAATGTGACCAACCTTGTTCCTAACAATATCACCATCCATTGGCATGGGATTAGGCAACTTCGAAGCGGTTGGGCCGATGGGCCGGCGTATATAACCCAATGTCCCATTCAAACCGGGCAAAGCTATGTCTACAATTTCACAATAGTCGGACAAAGGGGCACTCTTTGGTGGCACGCTCATGCCTCTTGG…
SmLAC16	ATGTTGCCTGTTGCTTCGTTGCCAGCAGCCACGACAGCCCTCACGTTAGGCATTCTTCTTTCTATAATGCTGCCTCAGCCCGCATCCTGCATCACCAGACACTACACATTTAATATTGTGCAACACAACGTGACACGACTGTGCAAAACGAAGAGCATTATTAGCGTTAACGGGAAGTTTCCGGGACCTAGACTCATCGCAAGAGAAGGCGATCGTGTGTTAGTTAAGGTGGTCAACAACGTGACTAACAATGTATCCATTCACTGGCATGGAATACGGCAACTTAATAGCGGATGGGCTGATGGGCCGGCTTATGTAACACAATGCCCGATACAAACGGGCCAGAGCTACACGTACAACTTCACCATCACAGGGCAGAGAGGTACTCTGTTCTGGCAT…
SmLAC17	ATGGCAGTCACAACCACTGCCCTCGTGTGTGCATTGTTGAGTTTGCTTTCCATCTCTCATAGCGTTCATGGAATCAAGAGATGGCCTGGCGGGGCTTCCACCAGATTCTACGACTTCAAGGTGCAAACGAAGAGGGTGACGAAGTTGTGCAACAGCAAGGAGATCGTGACCATTAATGAGATGTACCCCGGTCCAGTGGTTTACGCTCAAGAAGACGATCGTCTCATCATCCGAGTCTCCAATTTGACGCCTCACAATGCCACAATTCACTGGCATGGGGTCCGACAACGGTTGTCGTGCTGGTCCGACGGCCCATCTTACGTGACACAATGTCCGATCCAACCGGGGCAGACTTTCAGTTACGAGTTCACCCTGGTTCAACAAAAGGGCACCTTTTTC…
SmLAC18	ATGCAAAATTGCAATCTTTCTTGCAACAATTCTGTGTCTCTCTCTAGCAAATGCAGAGACTCATCACCACCAGTTCAATCAACACCAGTGAAGAGGCTGTGCAAAACTCACAATATAATCACGGTCAACGGGCAGTTCCCGGGCCCCACTCTGGAGGCGAGAGACGGCGACACCCTCGTCGTCAAAGTCATCAACACTGCTCGTTACAACGTTACCATTCACTGGCACGGGATTCGGCAGATGCGAACGCCTTGGGCTGATGGGCCCGAGTATGTGACTCAGTGCCCGATTCAGCCCGGGGCCGCCTACACCTACCGATTCACCATTGAGAATCAAGATGGAACTCTGTGGTGGCACGCACATAGCAAATGGCTTAGAGCCACAGTCTATGGAGCCCTC…
SmLAC19	ATGTTTTCGACTAGGAAGGTTTTCGTCATGTGCTTCTTTGGTATTATTATGGCTCCAGTAGTCCATGCTTTAGTTCATAAGTTTGAAGTGAGAAGAACTTCACACACCAGACTATGCACCAGGAAAACCCTGCTAACGGTAAACGGCCAATTCCCGGGGCCAACTATATATGCTAGAAGGGGAGAAGTGGTGGTAGTTGATGTTATCAATCGCTCCCATCAAAATATTACTATCCACTGGCATGGAGTAAAAATGCGGAGATATCCATGGACAGATGGCGTCAACTACGTGACACAGTGTCCTATTAGTCCCGGCAAGAGGTTTAGACAACAGATTGTGCTGTCCAACGAAGAAGGCACTTTGTTTTGGCACGCTCACAGCGATTGGTCTCGAGCTACT…
SmLAC20	ATGTTTTATTATCGGAAGCTTAAGGTTTTCATGCTGTGCTACCTTGGTATTATTATGGCTCCAGTCCATGCTTTAGTTCATCATAAGTTTGAAGTGAGAAGATCTTCACACACCAGGCTATGCACCACCAAAAGCATGCTAACGGTAAACGGGCAGTTCCCAGGGCCAACTATATATGCAAGAAGGGGAGAATTGGTGATAGTCGATGTTATTAATCGTGCCGATGCAAATATTACTATCCATTGGCATGGAGTAAAAATGCCGAGATATCCATGGACAGATGGCGTCGACTCTGTCACGCAGTGTCCTATTACTCCCGGCAAAAGCTTTCGACAACGAGTTCTGCTCTCCGACGAAGAAGGCACTTTGTTTTGGCACGCCCACATCGATTGGACTCGA…
SmLAC21	ATGCTAACTGAATATTTTACATGTGTGCTACAAGTGAAAAGGCAAGGCAATATCTCTACAGAGAATTTCCAGAGCATTATGTATGGGAATAAGAAGGACAAAATTTGGACAGAAAGGCAGAAAATTGGCGTTATTGGACGTATAAGTGCAGTTAGTCCGATTGAAGGAGAAAGAGATACATTCAAGCTGAGTGTGGAGACGGGCAAGACTTACCTGATCAGAATGGTTAATGCAATGATGGACTACATCATGTACTTCAAGATCCACAACCACAACATCACCGTCGTCGGCATGGACGGCACCTACACGAAGCCGCTGAACACCGATCACGTCGCCATTGCCCCCGGCCAGACCATGGATTTCCTTCTCGAAGCCAACCAGCCGCCCAACCGTTACTAC…
SmLAC22	ATGGCTCCAGTCCATGCTGTAGTTCATCATAAGTTTGAAGGAGAGTGGTGGAATGCTGATGTGCAACAAGTTTACGAGGATTTTATAGCCGGAGGAGCGAGTGCCCAATTGTCTGATGCTTTCCTCATGAATGGTCAACCTGGCGACCAGTATCCCTGCTCAGAACAAGATGCATTGAAGTTGAGTGTGCAGCCGGGCAAGACTTACCTGATCAGAATGGTTAACGCAATGATGAACTTCATTATGTACTTCAAAATCAAGGACCACAACTTGACGGTGGTGGGGACAGACGGCGCCTACACGAAGCCGCTGAACACCGATCACATCGCGATCGCCCCCGGCCAAACCATAGATTTCCTTCTGGAAGCCAACCAGCCGCCCGGCCGTTATTACATGGCC…
SmLAC23	ATGTACGTCGGGGTGGTGAGGAGCGGCACGTTTGAGGAGCTCATGGACTTCGCCATATCCAATTGGAGGTTTCCACCAATCAGTGTAAAgCATGGAGTGTTCCAGTTAATGAGCGGATGGGCCGATGGGCCTGAATATATTACACAATGCCCAATCCGACCCGGTCAAAATTACACCTACAGATTTAACGTGACTCGCCAAGAAGGAACTCTATGGTGGCACGCACACTTCAAAGTGCTCCGCGCCACTGTTCATGGAGCCTTAATCATCCAACCCACACTCACTCGCTCATACCCATTTCCAAAGCCATATAAGGAAATCTCAGTTGGCGAGTGGTGGAATGCCGATATTATGGACGTGGAGGCGCAAGCCACGGCCACTGGGACTCCGCCAAATACA…
SmLAC24	ATGAGCGGATGGGCCGATGGGCCTGAATATATTACACAATGCCCAATCCGACCCGGTCAAAATTACACCTACAGATTTAACGTGACTCGCCAAGAAGGAACTCTATGGTGGCACGCACACTTCAAAGTGCTCCGCGCCACTGTTCATGGAGCCTTAATCATCCAACCCACACTCACTCGCTCATACCCATTTCCAAAGCCATATAAGGAAATCTCAGTTGTCCTTGGCGAGTGGTGGAATGCCGATATTATGGACGTGGAGGCGCAAGCCACGGCCACTGGGACTCCGCCAAATACATCTAATGCTTTTACCATCAACGGCCAGCCTGGAGATCTCTACCCATGCTCCTCGAACAGGGTGGAAAATCGGGTATCCGCGGGTACCCTACCCGCAAAATGC…
SmLAC25	ATGAAGTTTCTCATCGTGTATTTTTCGTTGCTTTTTTTCATATGTGGCTTTGTAGCAGTTCATGGAAAGATCCTAAGACAGAGATTTGTGTTACAAGATGCCCCATACACACGATTGTGCGGCAGTAAGAGCATATTAACCGTGAACGGAAAATTTCCCGGGCCCACCATATATGCGAGAGTGGGAGACACAGTAATTGTGGACGTCATCAACAGAGCTAGTGAAAATATTACTATTCACTGGCATGGGGTGAAACAGCCAAGAAACCCATGGTCAGATGGGCCGGCTTACATAACCCAGTGCCCGATCCGACCGGGATTCAGCCAAAGAATCGTGTTGTCTGATGAAATCGGGACTCTATGGTGGCACGCTCACATCGAATGGTTTCGCGCTACTGTC…
SmLAC26	ATGAAGGATGCGGAGGTTGGTGATAGGATTCTCGAGGCGCTGCATTCTTGGGATCCTGCCGAAGTTATACTATCTCTTGCCACTTCCTTCCCCGAAACTCACTACCATGAGTTCGTGGTCGAAGAAACGCCGGTGAATAGGCTGTGCAAAACTCGCAAGATAATCACGGTGAACGGACAGTTCCCGGGGCCAACCATTGCCGCAAGAAACGGAGACTCACTAGCCATCAGAGTTACCAATCGAGCCCGTTACAACGTTACCATCCACTGGCACGGAATACGACAGATGCGGACCCCATGGGCCGATGGGCCCGAATTCGTGACGCAATGCCCCATCAGGCCCGGCGGAACCTACACTTACCGTTTCAAGATAGAGAACCAAGAGGGCACATTGTGGTGG…
SmLAC27	ATGCTAACGGTAAACGGACAATCCCCGGGGCCAACTATATATGCTACAAGGGGAGATTTGGTCATAATCGATGTTGTTAATCGTGCTGATCAAAATATAACCATTCACTGGCATGGAGTAAAGATGAAGAGATATCCATGGTCAGATGGCCCCAACTTTGTGACGCAGTGCCCGATTCGTCCCGGCCAAAGCTTTAGACAGCGGATGATCCTCTCCGACGAAGAAGGCACTTTGTGGTGGCACGCCCACAGCGACTGGTCTCGGAATACTGTGTATGGCGCCATCCTCATTCTACCGCCCACGTCTCACTCTTTTCCTTTTCCAAACCCTCATGCTCATATTCCCATCTTAATAGATACATACAAGTTGAGTGTGGAGTTTGGCAAGACTTACCTGATC…
SmLAC28	ATGAGCTCTTTGTCTGCGTTGGCATTGTTGCTCCTTTGGATGCCTCTAGCAATGGCCAAACTGCACACCCATCAGTTCGTGGTTGAAGCAACCCCAGTGAAGAGGCTGTGCAAAACCCACAACACGATCACGGTGAATGGGATGTATCCGGGGCCAACGTTGGAGGTGAACAACGGCGACACTCTGGTGGTGAAGGTTATTAACAGAGCTCGTTACAACGTTACAATTCACTGGTATCATGGCGTGAGGCAAATGAGAAGTGCATGGGCTGATGGCCCAGAATTTGTGACTCAGTGTCCAATTAGAGCTGGCAAAAGTTACACTTATCGTTTCACAATCCAAGGACAAGAAGGCACGCTGTGGTGGCACGCCCACAGCTCGTGGCTGAGAGCCACCGTC…
SmLAC29	ATGACTCATCATCACTATAACTTCGACGCATCATCGATCATCCACAAGATTAATTTATTGGTGTTGCAGGTGGTGGAAACACCATACAATAGGTTGTGCAGCAACAAGACTATACTGACTGTAAATGGGCAATTTCCGGGGCCAACTATATATGTCACTGAGGGAGACACCATTGTCGTAGTAGTCGCCAACAAAGCAACACAAAACATAACCATTCACTGGCATGGGGTGAAGCAACCAAGATATCCGTGGTCCGACGGCCCTGAATACATAACTCAATGCCCGATTCGACCGGGGACTAATTTCAGTCAGAAGATCGAATTCTCTGACGAGATCGGGACTCTTTGGTGGCACGCACACAGTGACTGGTCAAGGGCTACGGTGCATGGAGCAGTGATT…
SmLAC30	ATGCTAACGGTAAACGGGCAGTTCCCAGGGCCAACTATATATGCTAGAAGGGGAGAATTGGTGGTAATCGATGTTATCAATCGCGCCGATGCAAATATAAGTATCCATTGGCATGGAGTAAAAATGCCGAGATATCCATGGACAGACGGCGTCACCCAAGTGACGCAGTGTCCTATTAGTCCCGGCAAGAGGTTTAGACAACGGATGTTGCTCTCCAACGAAGAAGGCACTTTATTTTGGCACGCCCACATCGATTGGACTCGAGCTACTGTGTATGGCGCCATTATCATTCTACCGCCCAAGACACACACTTTTCCTTTCCCTAAGCCTCATGCTCAACTTCCCATCTTACTAGGAGAGTGGTGGAATGATGATGTGCAACAAGTTTACGAGAATTCA…
SmLAC31	ATGGGGAGAACACATGCTTTTGGTGTTTTTTTCTTATGTTTTCTCCTTGGATTCGTCGAAGCTGCAGTGAAAACATACAACTTTGATGTTCAAGTGAAGAATGTGAGCAGATTGTGCCATGCAAAGCCAATGGTGACAGTGAATGGGATGTTTCCCGGGCCAACGATCTACGTTAGAGAAGGCGATCGCCTCCGTATCAACGTTACTAACCATGCACAATATAACATGTCAATTCACTGGCATGGATTGAAGCAGTATGGCAACGGGTGGGCAGACGGGCCGGCCTACATAACACAGTGTCCGGTTCAGACGGGGCAGAGCTACACCTATGATATGAATGTGACAGAACAGAGAGGCACATTATGGTGGCATGCACATATATTTTGGCTCAGAGCAACT…
SmLAC32	ATGCGAACGCCTTGGGCTGACGGGCCTGAGTACGTGACTCAGTGCCCGATTCAGCCCGGGGCCAGCTACACCTACCGATTCACCATCGAGAATCAGGAAGGAACCTTGTGGTGGCATGCTCACAGCAGATGGCTTAGAGCTACAGTCTATGGAGCCCTCATTATTCACCCCAAACTCGGTGTTCCCTATCCTTTCCCCAAGCCTAACACACAGATTCCTATACTTCTTGGAGAATGGTGGGATAGAGACATCATCAGTGTGCAACGACAGGCGATTTTCACGGGCGCGGCACCCAACGTCTCCGATGCATACACCATCAATGGCCAGCCGGGAGACCTCTACAGATGCTCAACCAAAGACTGCAAAATTTTCTGTCAAATCGGGGAGACGCTTCTCTTG…
SmLAC33	ATGTTGTCGACTGCAAAGCTTTTCTTCCTCTGGTTCTTAGGTATCATTCTGCTCGGAGGCGTAACGCCGAGCCATGCCGCAACTCGTCGCTATCGGTTTGTGCTGGGGAATTCTAATCACTCTAGGATGTGTACCAACAAGACAATGCTGACGATAAATGGGCAGTTCCCGGGCCCAACCATATATGCTAGAAGAGGAGATCTCGTCATAGTCGATGTTATCAACAGTGCAGACCATAATATAACCATCCACTGGCATGGAGTGAAAATGCCGCGATATCCATGGGCAGACGGCCCCGAGTTCGTGACACAGTGCCCCATCAGCCCCGGCACGAGCTTCAGGCAACGGGTCGTCCTCTCCGACGAGGAAGGCACTCTGTGGTGGCACGCTCACAGCGAG…
SmLAC34	ATGGAAGTCTGGGTTCGTGTTTTGATCCTCGTAGCATGCATGTATCCCCTTATGGTTGACGGCGCTGTTCGCCGTTACCAGTTCAATGTGATGATGAAGAACACATCTCGCCTATGTTCTTCCAAATCCATCGTCACCGTCAACGGAAAATTCCCCGGCCCGACACTCTACGCGAGGGAAGACGACACCGTCCTCGTCCGAGTCATCAACCGAGTCCAGTACAACGTTTCCATCCACTGGCATGGAATTAGGCAACTCGGAACAGGCTGGGCCGACGGGCCGGCATACATCACGCAATGCCCGATCCGGCCCGGTCACAGCTACGTGTACAAATTCACAGTCACCGGGCAACGAGGCACACTTTTGTGGCACGCCCACATTCTATGGCTGAGGGCCACC…
SmLAC35	ATGCAGAGATATCCATGGACAGATGGCGTCAACTACGTGACACAATGTCCTATTAGTCCCGGCAAGAGGTTTAGACAACAAATTGTGCTCTCCAATGAAGAAGGCACTTTATTTTGGCATGCTCACAGCGATTGGTCTCGAGCTACTGTATATGGCGCCATAGTCATTCTACCGCCCAAGACACACACTTATCCTTTCCCTAAGCCTCATGCTCAAGTTCCAATCTTACTAGGAGAGTGGTGGAATGATGGTGTGGAACAAGTTTACAAGAATTTTCTAGCCGAAGGGCGCAATCCCAAAGTTTCTGATGCTTTCCTCATGAATGGTCAACCTGGTGACCTATATCCATGCTCAAAACAAGATACATTCAAGTTGAGTGTGGAGGCGGGCAAGACTTAC…
SmLAC36	ATGTTATTAACAAATAATGTTGGTAGTCCAGATACATACAAAGTGTTTGTTAAACCCGGCAAGACTTACCTGATCAAATTAGTGAACGCGGTGATGGACAACATAATGTTCTTCAAAATCGCCGGCCACAACCTCACCGTCGTTGGCACCGACGGCGCCTACACGAAGCCGATGACGACCGATTACGTGGCGATTTCCCCAGGCCAGACCATCGATGTACTGCTGGAGACCAACCAGCCGCCCAGCCACTACTACATGGCCGCCAGAATCTACGCCAGCGGCGGAGAATTCGTCACCACTCCTGCCACCGCAATCATCGAGTACGTCGGAAACCACTACACGCCGCCGCCTTCGCCGTTCCTCCCATCCTTCCCCGAATACAACGACTCCGCGGCCTCC…
SmLAC37	ATGGGAACTACCAAGACGTTGATCTTGCAATTCTCAGCAGTTTTTCTCTTACATAGTGAGGTGATTTATAGCTATGCTATGACTCATCATCACTATAACTTCGACGTGGTGGAAACACCATACAATAGGTTGTGCAGCAACAAGACTATACTGACTGTAAATGGGCAATTTCCGGGGCCAACTATATATGTCACTGAGGGAGACACCATTGTCGTAGTAGTCGCCAACAAAGCAACACAAAACATAACCATTCACTGGCATGGGGTGAAGCAACCAAGATATCCGTGGTCCGACGGCCCTGAATACATAACTCAATGCCCGATTCGACCGGGGACTAATTTCAGTCAGAAGATCGAATTCTCTGACGAGATCGGGACTCTTTGGTGGCACGCACACAGT…
SmLAC38	ATGGGATCCACAAAGACGACGAGAATCTTGCATTTTCTAGCATTTTTTCTCTTAGCTGGAGTGATTTCTATCCGTGCCAAGACTCATCATCAAACCTTTGTAGTGAGTGATGCTCCATATAGTAGGCTGTGTAGCAACAAGAGCATATTGACTGTAAATGGAAAGTTTCCTGGACCGACTGTACGTGTAACTGAGGGTGATACCATTGCAATTGTTGTTGTGAATAGAGCAAGAGAAAATATAACCATTCATTGGCATGGAGTGAAGCAGCCGAGATATCCGTGGTCGGACGGGCCGGAATATATAACGCAGTGCCCGATTCAGCCCGGATCTAATTTTAGTCAGAAGATTGTGCTGTCGGATGAGATCGGGACTATGTGGTGGCATGCGCATAGCGAC…
SmLAC39	ATGCGGACCCCATGGGCCGATGGGCCCGAATTCGTGACGCAATGCCCCATCAGGCCCGGCGGAACCTACACTTACCGTTTCAAGATAGAGAACCAAGAGGGCACATTGTGGTGGCACGCCCACAGTCGGTGGCTCCGGGCCACCGTCTACGGCGCCCTCGTTATTTTTCCGAACTCGAGCTCCTCCTATCCCTTCTCTGCACCCAAGATTGATGTTCCTATCATTCTTGGTGAGTGGTGGAATAGAAACATCCTTAAAGTTATGAGACAAGCCCTCTTCACCGGAGCTGCCCCAAATGTTTCAAACGCCTACACGGTCAACGGTCAGCCAGGAGATCTCTACAAATGCTCTAGCCAAGGGAGACACGGTGATGCTAAGAGTAATCAACGCTGCACTCAA…
SmLAC40	ATGGGGGGGAAAGTTGGCGTCGCTCTAGCTCTCATGCTCCTCACACTCTTCTCCTCTTCGTCGCGTGTTGACTCGAGAATCCGACACTATAAGTTCACGGTGGTGAGGAAGAACACGACGAGGCTGTGTGCGAGCAAGCCCATCATCACGGTGAACGGAAAATTCCCGGGGCCCACTCTCTATGCACGGGAAGATGATACAGTCATTATTAGAGTTGTGAACCATGTCACAGACAATGTCACAATACACTGGCACGGAGTTCGGCAGCTCCGGACGGGGTGGGCCGACGGGCCGGCTTATATCACGCAGTGCCCGATCCAAACAGGTCAGAGCTACATTTACAAGTTTACCCTGACGGGGCAGAGAGGGACTCTGCTTTGGCATGCGCATATCAACTGG…
SmLAC41	ATGCTTATGTATAATTCTATCGGATGCGTAACGCCACTCCATGCTTTAGTTCGTCACTCCAAGTTTGAAATAATAAAGTCTTCACACACAAGGCTATGCAGCAGCAAGAGCATGCTAACGGTAAACGGGCAATCCCCGGGGCCAACTATATATGCTACAAGGGGAGATTTGGTCATAATCGATGTTGTTAATCGTGCTGATCAAAATATAACCATTCACTGGCATGGAGTAAAGATGAAGAGATATCCATGGTCAGATGGCCCCAACTTTGTGACGCAGTGCCCGATTCGTCCCGGCCAAAGCTTTAGACAGCGGATGATCCTCTCCGACGAAGAAGGCACTTTGTGGTGGCACGCCCACAGCGATTGGTCTCGGAATACTGTGTATGGCGCCATCCTC…
SmLAC42	ATGGACAGACGGCGTCGACTCTGTCACGCAGTGTCCTATTACTCCCGGCAAAAGATTTCGACAACGAATTCTGCTCTCCGACGAAGAAGGCACTTTGTTTTGGCACGCCCACATCGATTGGACTCGAGCACTGTGCATGGCGCCATCATCATTCTACCGCCCAAGACACACACTTATCCTTTCCCTAAGCCTGCTCAAGTCCCTATCTTACTAGGAGAGTGGTGGAATGATGATGTGCAACAAGTTTACGAGGATTTTCTAGCCCAAGGAGCCGGTGCCAAATTGCCTGATGCTTTCCTCATGAATGGTCAACCTGGCGACCTGTATCCCTGCTCAAATCAAGATACATTGAAGTTGAGTGTGGAGGCGGGCAAGACTTACCTGATTAGAATGGTTAAC…
SmLAC43	ATGAAGAGAGGAGGCAGCATTTTCAGATGGGCTATTCGTCTGCTTTTCATCTGCCTCGTCTGCATTTCCACTCCGGCCGAAGCTGCACTCAAGAAATATCACTTCAATGTTCAAGTGAAGAATGTGAGTAGGTTGTGCCACGCGAAGCCGATAGTTACCGTAAACGGCATGTATCCGGGGCCGACGATCTACGTTAGAGAAGGCGATAGGGTTCAGATCAACGTCACCAACCACGCGCAGTACAACATGTCCATCCACTGGCACGGGCTCAAGCAATACCGGAACGGGTGGGCCGACGGGCCGGCTTATGTAACACAGTGTCCGGTTCAGACCGGACAGAGTTACACTTATGATTTTAATGTAACCGGACAGAGAGGCACATTGTGGTGGCACGCTCAC…
SmLAC44	ATGTTTTTTCATAGGAAGCTTAAGGTTTTCATGCTGTGCTACCTTGGTATTATTATGGCTCCAGTCGATGCTTTAGTTCATCATAAGTTTGAAGTGAGAAGATCTTCACACACCAGGCTATGCACCACCAAAAGCATGCTAACAGTAAACGGGCAGTTCCCAGGGCCAACTATATATGCTCGAAGGGGAGAATTGGTGGTAGTCGATGTTATTAATCGTGCCGATGCAAATATTACTATCCATTGGCATGGAGTAAAAATGCCGAGATATCCATGGACAGATGGCGTCAACTCTGTCACGCAGTGTCCTATTACTCCCGGCAAAAGCTTTCGACAACGAGTTCTGCTCTCCGACGAAGAAGGCACTTTGTTTTGGCACGCCCACATCGATTGGACTCGA…
SmLAC45	ATGGCGCCATCCTCATTCTACCGCCCACGTCTCACTCTTTCCTTTCCAAACCCTCATGCTCATATTCCCATCTTAATAGGAGAGTGGTGGAAAGGTGATGTGCAACAAATGATGGAGGAATTTCTGAGCAATGGAGATGATCCTCGACCTTCGGATGCTTTCCTCATCAATGGTCAACCTGGAGATTTGTATTCATGCTCAACACCAGCTGGATTCAATTTAGATACATACAAGTTGAGTGTGGAGTTTGGCAAGACTTACCTGATCAGATTGGTAAATGCGGTGATGGACACCATCATGTTCTTCAAAATCGCCGGCCACAACTTCACCGTCGTCGGCACCGACGCCACCTACACGAAGCCGTTGACGACCGATTACGTCGCGATTTCCCCTGGCCAG…
SmLAC46	ATGCAGAGATATCCATGGACAGATGGCGTCAACTACGTGACACAATGTCCTATTAGTCCCGGCAAGAGTCATTCTACCGCCCAAGACACACACTTATCCGTTTCCCTAAGCCTCATGCTCAAGTTTCCAATCTTACTAGGAGAGTGGTGGAATGATGGTGTGGAACAAGTTTACAAGAATTTTCTAGCCGAAGGGCGCAATCCCAAAGTTTCTGATGCTTTCCTCATGAATGGTCAACCTGGTGACCTATATCCATGCTCAAAACAAGATACATTCAAGTTGAGTGTGGAGGCGGGCAAGACTTACCTGATCAGAATGGTTAATGCAATGATGAACTACATCATGTACTTCAAGATCCACAACCACAACATCACCGTCGTCGGCATGGACGGCACCTAC…
SmLAC47	ATGCTCACCATAAACGGACAATACCCTGGCCCGACTATATATGCCAGAAGAGGAGATTTGGTGATAGTCGATGTTGTTAATAGTGCTCATCAAAATATAACTATTCACTGGCATGGAGTAAAGATGCGGAGGTATCCATGGTCAGATGGCACCAACTATGTGACGCAGTGCCCGATTCGTCCCGGCCAAAGCTTTAGACAGCGGATGATCCTCTCCGACGAAGAAGGCACTTTGTGGTGGCACGCCCACAGCGACTGGTCTCGGAATACTGTGTATGGAGCCATCGTCATTCTACCGCCGATCACTCAGCCTTTTCCTTTTCCTAAACCTCATGCTCATCTTCCCATTTTAATTGGAGAGTGGTGGAAAGGTGATGTGCAACAGGTGATGGAGGAGTTT…
SmLAC48	ATGTTTTCGGCTACAAAGGCCTTCATTCTGTGCTACTTAGGTGTTATTATGTTTGGAGGCGCAACGCAAGTTAATGCTTCAATTCGTTGTTGTACGTTTGAAGTGGTAAATTCTGCACACACTAGATTATGCACCAAAAAGACTATGCTGACCATAAATGGACAGTTCCCGGGGCCAACCATATATGCTAGGAGGGGAGATCTGATTACAATGAATATTGTGAATCGCGCCGATCAAAATATCAGCATCCACTGGCATGGAGTAAAAATGCCCCAGTATCCATGGTCAGATGGCACCAACTATGTGACGCAGTGCCCAATTGAACCTGGACAAAAGTTTACCCAACAAATTATTCTCTCCGACGAGGAAGGCACATTGTGGTGGCACGCTCACAGCGAT…
SmLAC49	ATGCACACCACTGAAAAAATGTTTTGTTATAGGAAGCTCAAGGTTTTCATGCTGTGCTACCTTGGTATTATTATGGCTCCAGTCCATGCTGTAGTTCATCATAAGTTTGAAGTGAGAAGAACTTCACACACAAGGCTATGCACCACCAAAAGCATGCTAACGGTAAACGGGCAGTTCCCAGGGCCAACTATATATGCTCGAAGGGGAGAATTGGTGGTAGTCGATGTTATTAATCGTGCCGATGCAAATATTACTATCCATTGGCATGGAGTAAAAATGCCGAGATATCCATGGACAGATGGCGCCGACGCTGTGACGCAGTGTCCTATTACTCCCGGCAAAAGCTTTCGACAACGAGTTCTGCTCTCCGACGAAGAAGGCACTTTGTTTTGGCACGCC…
SmLAC50	ATGCCGCCTCTGCCTGCGGCCACGGACGGAGCTATTGCTGCTCCATGCGAGTGGTGGAATGCCGATATTATGGACATGCCGCCTCTGCCTGCGGCCACGGACGGAGCTATTGCTGCTCCATGCGAGTGGTGGAATGCCGATATTATGGACGTGGAGGCGCAAGCCACGGCCACTGGGACTCCGCCAAATACATCTGATGCTTTTACCATCAACGGCCAGCCTGGAGATCTCTACCCATGCTCCTCGAACAACACGGTTAGGTTCACGTTGGTACATGGAAAGACCTATCTTCTACGGGTAATCAATGCTGCACTCAACACTCCGTTATTCTTCAAGATCGCCAACCACAAATTCACGGTGGTAGCCGTCGACGCGGCCTACACCAATCCCTACCCCACC…
SmLAC51	ATGTTGTTCAGTGCAGCTTTAGTTCATCATAAGTTTGAAGTGAGAAGATCTTCACACACCAGGCTATGCACCACCAAAAGCATCCTAACGATAAACGGGCAGTTCCCAGGGCCAACTATATATGCTAGAAGGGGGGAATTGGTGGTAATCGATGTTATTAATCGCGCCGACGCAAATATAAGTATCCATTGGCATGGAGTAAAAATGCCGAGATATCCATGGACAGATGGCGCGAGCCATGTGACGCAGTGTCCTATTAGTCCCGGCAAGAGGTTTAGACAACGGATGTTGCTCTCCAACGAAGAAGGCACTTTATTTTGGCACGCCCACAGCGATTGGTCTCGAGCTACTGTGTATGGCGCCATCATCATTCTACCGCCTAAGACACACACTTATCCT…
SmLAC52	ATGAATGGTCAACCTGGCGACCTGTATCCCTGCTCAAAACAAGATACATTGAAGTTGAGTGTGGAGGCGGGCAAGACTTACCTGATCAGAATGGTTAACGCAATGATGAACTTCATTATGTACTTGAAAATCAAGGACCACAATGTGACGGTGGTGGGCGTGGACGGCGCCTACACGAAGCCGCTGAACACCGATCACATCGCGATCACCCCCGGCCAGACCATAGATTTCCTTCTGGAAGCCAACCAGCCGCCCAGCCGTTATTACATGGCCGCCAGAGTATACTCCACCCCGTTGTCGCATATTTACATCCCCACCACAGGAATCGTGGAGTACGTTGGTAACTACACCCGGCCCCGGCCGTCATCACCGGTGCTTCCATCTTTCCCTGAGATCGTC…
SmLAC53	ATGTTTTTTCATAAGGTTTTCATGCTGTGCTACCTTGGTATTATTATGGCTCCAGTCCATGCTGTAGTTCATCATAAGTTTGAAGTGAGAAGAACTTCACACACAAGGCTATGCACCACCAAAAGCATGCTAACGGTAAACGGGCAGTTCCCAGGGCCAACTATATATGCTCGAAGGGGAGAATTGGTGGTAGTCGATGTTATTAATCGTGCCGATGCAAATATTACTATCCATTGGCATGGAGTAAAAATGCCGAGATATCCATGGACAGATGGCGTCGACGCTGTCACGCAGTGTCCTATTACTCCCGGCAAAAGCTTTCGACAACGAGTTCTGCTCTCCGACGAAGAAGGCACTTTGTTTTGGCATGCCCACATCGATTGGGCTCGAGCTACTGTG…
SmLAC54	ATGAGAAGTGCATGGGCTGATGGCCCAGAATTTGTGACTCAGTGTCCAATTAGAGCTGGCAAAAGTTACACTTATCGTTTCACAATCCAAGGACAAGAAGGCACGCTGTGGTGGCACGCCCACAGCTCGTGGCTGAGAGCCACCGTCTACGGCGGTCTCATCATTCGGCCCAAACAAGGCGATGCATATCCCTTCCCTAAGCCCCACCGTGAAACTCCCCTTCTTCTTGGTGAATGGTGGGACGCCAATCCCATTGATGTTGTGAGAGAAGCTAGCAGAAGCGGAGCTGCTCCCAATGTCTCCGATGCTTACACCATCAACGGCCAACCTGGTGATCTTTACAACTGCTCCGCCAAACACACTCTTATTGTTCCAATCAACCCCGGACAAACTAATCTG…
SmLAC55	ATGCGTCGTTCCTTGGTATTTCTAGCATGGGCCTTGGCTCTTTTAGCTTGCTCTTCGTCATTTGCCTCAGCTCGGATCGTGCGACATACGTTTAATGTGGGAAATCTGACTGTGAATCGGTTATGTCGTGATCAAGTAATCACTGCGGTGAATGGCGGTCTTCCCGGACCAGCCATTGTAGCTCGAGATGGTGATACGCTTGTTGTTCGTGTTAACAACATATCACCATATAATGTGACTATTCATTGGCATGGGGTGTTCCAGTTAATGAGCGCATGGGCCGATGGGCCTGAATATATCACCCAGTGTCCGATTCGACCCGGTCAAAGCTACACTTATAGATTCAACGTGAGCCGCCAAGAAGGAACTTTGTTGTGGCACGCACACTTCAAAGCGCTC…
SmLAC56	ATGGTTTCTTATAGGAAGCTTAAGGTTTTCATCATGTGGTACATTGGTATTATTATGTTTTTGCTCGGAGGCATGGGTCCAGTCCATGCTTTAGTTCATAAGTTTGAAGTGAGAAGATCTTCACACACCAGGCTATGCACCACCAAAAGCATCCTAACGATAAACGGGCAGTTCCCAGGGCCAACTATATATGCTAGAAGGGGAGAATTGGTGGTAATCGATGTTATTAATCGCGCCGATCAAAATATAAGTATCCATTGGCATGGAGTAAAAATGCCGAGATATCCATGGACAGATGGCGCGAGCCATGTGACGCAGTGTCCTATTAGTCCCGGCAAGAGGTTTAGACAACGGATGTTGCTCTCCAACGAAGAAGGCACTTTATTTTGGCACGCCCAC…
SmLAC57	ATGTCACTCAAGAAAAAGCACGGAATAAGGCAACTCCGGACCGGGTGGGCGGATGGACCGGCTTACATAACCCAATGTCCGGTCCAACCGGGTGAAAGCTATGTGTATAATTTCACAGTAAGTGAGCAGCGAGGCACGCTTCTTTGGCACGCGCACATACTATGGCTTAGAGCTACCATTCATGGCGCCATTATTGTCCTTCCCAACCATGCCCAGCCTTATCCCTTTCCTAAGCCCCACAAGGAGGAGGTCCTACTACTAGACATGAGATACAGTTGTTGTTTGGAACTAAACTCTAGTTTCAATGACTATAAACCTGACTATAGCAAGTATGCAGGGGAATGGTGGAAATCAGATGTGGAAGCAGTTATAGATGAAGCAATGGCTTCAGGAAATGCC…
SmLAC58	ATGCCCCAGTATCCATGGTCAGATGGCACCAACTATGTGACGCAGTGCCCAATTGAACCTGGACAAAAGTTTACCCAACAAATTATTCTCTCCGACGAGGAAGGCACATTGTGGTGGCACGCTCACAGCGATTGGGCTCGGAATTCTGTGTATGGCGCCATTGTCATTCTACCGCCCAGGACTGAGTCTTTTCCTTTCCCCACCCTCATGCCCATTTCCCCCCATCCTAATAGTTCTAATGCTTTCCTCTCAATGGCCAACCAGGCGACTTGTATCCATGCTCAAACCAAGAATGTACACCAGCCGGAGCTACCGTCCACCAGCCCCACCACCCCCACCACAGTAATCATCGAGTACGTCGGGAACTACACGCCGCCGCCATCACCGCTTCTTCCAAGT…
SmLAC59	ATGAAGTTTCTCATCGTGTATTTTTCGTTGCTTTTTTTCATATGTGGCTTTGTAGCAGTTCATGGAAAGATCCTAAGACAGAGATTTGTGTTACAAGATGCCCCATACACACGATTGTGCGGCAGTAAGAGCATATTAACCGTGAACGGAAAATTTCCCGGGCCCACCATATATGCGAGAGTGGGAGACACAGTAATTGTGGACGTCATCAACAGAGCTAGTGAAAATATTACTATTCACTGGCATGGGGTGAAACAGCCAAGAAACCCATGGTCAGATGGGCCGGCTTACATAACCCAGTGCCCGATCCGACCGGGAACGAATTTCAGCCAAAGAATCGTGTTGTCTGATGAAATCGGGACTCTATGGTGGCACGCTCACATCGAATGGTTTCGCGCT…
SmLAC60	ATGGAAGTCTGGGTTCGTGTTTTGATCCTCGTAGCATGCATGTATCCCCTTATGGTTGACGGCGCTGTTCGCCGTTACCAGTTCAATGTGATGATGAAGAACACATCTCGCCTATGTTCTTCCAAATCCATCGTCACCGTCAACGGAAAATTCCCCGGCCCGACACTCTACGCGAGGGAAGACGACACCGTCCTCGTCCGAGTCATCAACCGAGTCCAGTACAACGTTTCCATCCACTGGCATGGAATTAGGCAACTCGGAACAGGCTGGGCCGACGGGCCGGCATACATCACGCAATGCCCGATCCGGCCCGGTCACAGCTACGTGTACAAATTCACAGTCACCGGGCAACGAGGCACACTTTTGTGGCACGCCCACATTCTATGGCTGAGGGCCACC…
SmLAC61	ATGCGAACGCCTTGGGCTGATGGGCCCGAGTATGTGACTCAGTGCCCGATTCAGCCCGGGGCCGCCTACACCTACCGATTCACCATTGAGAATCAAGATGGAACTCTGTGGTGGCACGCACATAGCAAATGGCTTAGAGCCACAGTCTATGGAGCCCTCATTATTTACCCCAAACTAGGTGTTCCCTACCCTTTCCCCAAGCCTAACAAAGAGCTACCTATACTACTTGGAGAATGGTGGGATAGAGACATCATCAGTGTCCTACGGCAGGCGATTTTCACCGGCGCGGCGCCCAACGTCTCCGAGCATACACCATCAACGGCCAGCCAGGAGACCTATACAGATGCTCATCCAAAGAGTCATCAATGCCGCACTCAATCAAGAACTCTTCTTCACCGT…
SmLAC62	ATGCTAACGGTAAACGGGCAGTTCCCAGGGCCAACTATATATGCTCGAAGGGGAGAATTGGTGGTAGTCGATGTTATTAATCGTGCCGATGCAAATATTACTATCCATTGGCATGGAGTAAAAATGCCGAGATATCCATGGACAGATGGCGTCGACGCTGTCACGCAGTGTCCTATTACTCCCGGCAAAAGCTTTCGACAACGAGTTCTGCTCTCCGACGAAGAAGGCACTTTGTTTTGGCATGCCCACATCGATTGGGCTCGAGCTACTGTGTATGGCGCCATCGTCATTCTACCGCCCAAGACACACACTTATCCTTTCCCTAAGCCTCATGCTCAACTTCCCATCTTACTAGAGTGGTGGAATGCTGATGTGCAACAAGTTTACGAGGATTTTATA…
SmLAC63	ATGGCTGGTTACTGCATTTTCTCTCTTTTGGTTATCAATATTTGCTTGCTGCTGGGTTCGTCTTTTGCTGATGACCCCTATGCTAACTATGAGTTCGTGGTTTCGTACATTACTGCTTCTCCACTTGGGGTCCCCCAGCAGCTTGAATCTTTAGCTTCAGATCTAGGAATGTGGGACAAAGATTGGTATTTTCTTGCTGATCTTGGAGTAATTGCTGTAAATGGGAAATTTCCAGGTCCCACTATCAATGTAACAACCAACTACAATGTTGTTATCAATGTGAGAAACAAACTAGATGAGACCCTCTTAATCCACTGGTCTGGGATACAGCAGAGGAGGAGTTCATGGCAGGATGGGCTGCTCGGAACAAATTGCCCCATCCCACCAAAGTGGAACTGG…
SmLAC64	ATGGGTCCAGTCCATGCTTTAGTTCATAAGTTTGAGGTGAGAAGATCTTCACACACCAGGCTATGCAGCACCAAAAGCATGTTAACAGTAAACGGGCAGTTCCCAGGGCCAACTATATATGCTAGAAGGGGAGAATTGGTGGTAATCGATGTTATCAATCGCGCCGATGCAAATATAAGTATCCATTGGCATGGAGTAAAAATGCCGAGATATCCATGGACAGACGGCGTCACCCAAGTGACGCAGTGTCCTATTAGTCCCGGCAAGAGGTTTAGACAACGGATGTTGCTCTCCAACGAAGAAGGCACTTTATTTTGGCACGCCCACATCGATTGGACTCGAGCTACTGTGTATGGCGCCATCATCATTCTACCGCCCAAGGCACACACTTATCCTTTC…
SmLAC65	ATGCGATTGGGCCTTTCATTCACTTTACTCTTTAAAACCATTCTTCTAACTACCCACCACCTTCACTCACATTACATATCATCACCAAAAAACATAAAACTCCAAAACAACAACAGATTTTCTTCACATTCTTCCTCCACCACAATGCCATCGCCGCCGCTGAGACTAGCGGTTCTGTTTCTGTGCTTGGCCGCCGCCGCCGCCGACAGCCCCTACAGATTCTTCTCATGGAACGTCACTTACGGCACCATCTCTCCTCTTGGAGTCCCTCAACAGGGTATTTTGATTAATGGACAATTTCCGGGACCTGAAATTTACTCCGTCACCAATGATAACATCATTGTCAATGTGTTCAACAGCTTGAAGGAGCCTTTCCTCATTCACTGGAATGGAGTGCAA…
